# Supplementary material for: Semiconducting Polymer-Based Nanocomposite for Photothermal Elimination of Staphylococcus aureus Biofilm
Source: Microorganisms. 2025 Nov 11;13(11):2568. doi: 10.3390/microorganisms13112568 (PMC12654616; doi:10.3390/microorganisms13112568)
Supplement: Supplementary file 1 [file microorganisms-13-02568-s001.zip]

Archive with 1 entries (1 files):
- microorganisms-3946216-supplementary.pdf
